# Supplementary material for: AI Based Clinical Decision-Making Tool for Neurologists in the Emergency Department
Source: J Clin Med. 2025 Sep 8;14(17):6333. doi: 10.3390/jcm14176333 (PMC12429661; doi:10.3390/jcm14176333)
Supplement: Supplementary file 1 [file jcm-14-06333-s001.zip]

Archive with 1 entries (1 files):
- jcm-3849960-supplementary.pdf
